# Supplementary material for: Expression Profiling of FSHD-1 and FSHD-2 Cells during Myogenic Differentiation Evidences Common and Distinctive Gene Dysregulation Patterns
Source: PLoS One. 2011 Jun 13;6(6):e20966. doi: 10.1371/journal.pone.0020966 (PMC3113851; doi:10.1371/journal.pone.0020966)
Supplement: Table S3 — DAVID classification of biological processes significantly enriched in the set of genes differentially expressed during the differentiation process of CN (A), FSHD-1 (B) and FSHD-2 (C) cells. (XLS) [file pone.0020966.s003.xls]

## Sheet: S3
Table S3: DAVID classification of biological processes significantly enriched in the set of gene differentially expressed during the differentiation processes of A) CN, B) FSHD-1 and C) FSHD-2.
A)
Term	Count	%	P-Value	Fold Enrichment
Cell cycle	131	24.5	2.4e-63	5.6
Cell cycle process	111	20.7	7.8e-60	6.5
M phase	88	16.4	1.3e-58	8.9
Cell cycle phase	96	17.9	4.4e-58	7.7
Mitosis	71	13.3	4.6e-53	10.7
Nuclear division	71	13.3	4.6e-53	10.7
M phase of mitotic cell cycle	71	13.3	1.9e-52	10.6
Organelle fission	71	13.3	1.1e-51	10.3
Cell division	78	14.6	3e-51	8.8
Mitotic cell cycle	83	15.5	1.3e-48	7.5
Organelle organization	124	23.2	1.2e-31	3.1
DNA metabolic process	70	13.1	5.4e-27	4.6
Chromosome segregation	32	6	1.1e-26	13.2
DNA replication	44	8.2	5.9e-26	7.7
Cellular component organization	158	29.5	2.9e-22	2.1
DNA packaging	31	5.8	4.3e-20	8.8
Regulation of cell cycle	48	9	2.7e-19	4.8
Response to DNA damage stimulus	49	9.2	6.7e-18	4.4
Chromosome organization	53	9.9	8.8e-16	3.6
Microtubule-based process	37	6.9	5.6e-15	4.9
Protein-DNA complex assembly	23	4.3	1.9e-14	8.4
Mitotic sister chromatid segregation	16	3	3.5e-14	14.8
DNA repair	38	7.1	4e-14	4.5
Sister chromatid segregation	16	3	5.7e-14	14.4
Regulation of mitotic cell cycle	28	5.2	6.7e-14	6.1
Cellular response to stress	53	9.9	4.5e-13	3.1
Chromatin assembly	21	3.9	8.2e-13	8
Microtubule cytoskeleton organization	26	4.9	1.6e-12	5.9
Regulation of cell cycle process	23	4.3	2.6e-12	6.7
Nucleosome assembly	20	3.7	4.2e-12	7.9
Cellular response to stimulus	63	11.8	1.2e-11	2.6
Cell cycle checkpoint	20	3.7	1.9e-11	7.3
Spindle organization	15	2.8	2.7e-11	11.1
Nucleosome organization	20	3.7	2.8e-11	7.2
DNA-dependent DNA replication	16	3	1e-10	9.2
Chromatin assembly or disassembly	22	4.1	1.7e-10	5.8
Meiosis	19	3.6	6e-10	6.5
M phase of meiotic cell cycle	19	3.6	6e-10	6.5
Meiotic cell cycle	19	3.6	8.5e-10	6.3
Mitotic cell cycle checkpoint	13	2.4	3e-09	10.1
Chromosome condensation	10	1.9	2.4e-08	13.3
Mitotic chromosome condensation	8	1.5	3e-08	20.5
Cellular macromolecular complex subunit organization	33	6.2	3.2e-08	3.1
Cytoskeleton organization	37	6.9	3.7e-08	2.8
Cellular process	362	67.7	4.5e-08	1.1
Interphase of mitotic cell cycle	17	3.2	6.6e-08	5.5
Response to stress	89	16.6	9.5e-08	1.8
Interphase	17	3.2	9.9e-08	5.3
Cellular macromolecular complex assembly	30	5.6	1e-07	3.1
Cytokinesis	11	2.1	2.6e-07	8.9
Phosphoinositide-mediated signaling	15	2.8	3.2e-07	5.7
Recombinational repair	8	1.5	7.6e-07	14
Double-strand break repair via homologous recombination	8	1.5	7.6e-07	14
Positive regulation of cell cycle	12	2.2	8.2e-07	7
Microtubule-based movement	16	3	1.4e-06	4.7
Centrosome cycle	7	1.3	1.4e-05	12.3
Double-strand break repair	11	2.1	1.4e-05	5.9
Organelle localization	13	2.4	1.9e-05	4.7
Cell proliferation	31	5.8	2.1e-05	2.4
DNA integrity checkpoint	10	1.9	2.1e-05	6.4
Regulation of cyclin-dependent protein kinase activity	10	1.9	2.9e-05	6.2
Establishment of organelle localization	11	2.1	3.7e-05	5.3
Regulation of nuclear division	10	1.9	3.9e-05	5.9
Regulation of mitosis	10	1.9	3.9e-05	5.9
Macromolecular complex subunit organization	42	7.9	4.3e-05	2
Establishment of chromosome localization	6	1.1	5.5e-05	13.3
Mitotic spindle organization	6	1.1	5.5e-05	13.3
Chromosome localization	6	1.1	5.5e-05	13.3
DNA recombination	13	2.4	7.1e-05	4.1
Chromatin organization	27	5	7.4e-05	2.4
Negative regulation of cell cycle process	7	1.3	7.6e-05	9.3
DNA replication initiation	6	1.1	7.8e-05	12.5
Macromolecular complex assembly	39	7.3	0.0001	2
Nucleotide-excision repair, DNA gap filling	6	1.1	0.00011	11.8
DNA damage response, signal transduction	11	2.1	0.00013	4.6
Regulation of DNA metabolic process	13	2.4	0.00016	3.8
Cell cycle arrest	12	2.2	0.00026	3.9
G2/M transition of mitotic cell cycle	6	1.1	0.00032	9.5
Spindle checkpoint	5	0.9	0.00033	13.9
Regulation of exit from mitosis	5	0.9	0.00033	13.9
Centrosome organization	7	1.3	0.00033	7.3
Cellular component assembly	46	8.6	0.00036	1.7
Regulation of cell proliferation	42	7.9	0.00039	1.8
Regulation of mitotic metaphase/anaphase transition	6	1.1	0.00041	9.1
Regulation of DNA replication	9	1.7	0.0005	4.8
Positive regulation of protein modification process	16	3	0.00052	2.8
DNA damage checkpoint	8	1.5	0.00053	5.5
Response to endogenous stimulus	26	4.9	0.00053	2.1
Microtubule organizing center organization	7	1.3	0.00054	6.7
DNA unwinding during replication	5	0.9	0.00063	11.9
Response to estrogen stimulus	11	2.1	0.0012	3.5
Nucleotide-excision repair	8	1.5	0.0012	4.8
Negative regulation of DNA replication	6	1.1	0.0013	7.1
Positive regulation of cellular process	78	14.6	0.0015	1.4
Meiosis I	7	1.3	0.0015	5.5
Response to hormone stimulus	23	4.3	0.0016	2.1
DNA geometric change	5	0.9	0.0017	9.2
DNA duplex unwinding	5	0.9	0.0017	9.2
Regulation of phosphorylation	27	5	0.0018	1.9
Response to steroid hormone stimulus	15	2.8	0.002	2.6
Response to ionizing radiation	8	1.5	0.002	4.4
Regulation of organelle organization	16	3	0.0023	2.5
Intracellular signaling cascade	56	10.5	0.0027	1.5
Regulation of phosphate metabolic process	27	5	0.0031	1.9
Regulation of phosphorus metabolic process	27	5	0.0031	1.9
Regulation of microtubule-based process	7	1.3	0.0033	4.8
Positive regulation of biological process	82	15.3	0.0038	1.3
Cellular component biogenesis	46	8.6	0.0041	1.5
Positive regulation of cellular protein metabolic process	16	3	0.0045	2.3
Regulation of kinase activity	21	3.9	0.0056	2
Negative regulation of DNA metabolic process	6	1.1	0.0059	5.1
Negative regulation of cellular process	68	12.7	0.0066	1.4
Positive regulation of protein metabolic process	16	3	0.0066	2.2
Negative regulation of biological process	73	13.6	0.0069	1.3
Regulation of protein modification process	18	3.4	0.0078	2
Regulation of microtubule cytoskeleton organization	6	1.1	0.0081	4.8
Regulation of transferase activity	21	3.9	0.0086	1.9
Growth	13	2.4	0.0092	2.4
BMP signaling pathway	6	1.1	0.0098	4.5
Regulation of molecular function	43	8	0.01	1.5
Positive regulation of apoptosis	23	4.3	0.01	1.8
Negative regulation of cell cycle	8	1.5	0.011	3.3
Negative regulation of organelle organization	8	1.5	0.011	3.2
Second-messenger-mediated signaling	15	2.8	0.011	2.1
Positive regulation of programmed cell death	23	4.3	0.012	1.8
Positive regulation of cell death	23	4.3	0.012	1.8
Positive regulation of macromolecule metabolic process	38	7.1	0.016	1.5
Regulation of protein kinase activity	19	3.6	0.016	1.8
Regulation of apoptosis	36	6.7	0.017	1.5
Response to organic substance	33	6.2	0.017	1.5
Positive regulation of protein amino acid phosphorylation	8	1.5	0.017	3
Cell-matrix adhesion	8	1.5	0.017	3
Regulation of programmed cell death	36	6.7	0.019	1.5
Regulation of ubiquitin-protein ligase activity during mitotic cell cycle	7	1.3	0.019	3.3
Regulation of cellular component organization	23	4.3	0.02	1.7
Regulation of cell death	36	6.7	0.021	1.5
Regulation of catalytic activity	37	6.9	0.021	1.5
Negative regulation of macromolecule metabolic process	33	6.2	0.021	1.5
Male sex differentiation	7	1.3	0.022	3.2
Interspecies interaction between organisms	16	3	0.024	1.9
Negative regulation of macromolecule biosynthetic process	26	4.9	0.024	1.6
Negative regulation of cell proliferation	19	3.6	0.025	1.8
Response to nutrient	10	1.9	0.025	2.4
Positive regulation of DNA metabolic process	6	1.1	0.026	3.6
G1/S transition of mitotic cell cycle	6	1.1	0.026	3.6
Positive regulation of phosphorylation	8	1.5	0.026	2.7
Reproductive developmental process	15	2.8	0.027	1.9
Negative regulation of cellular metabolic process	32	6	0.027	1.5
Cell-substrate adhesion	8	1.5	0.028	2.7
Regulation of cellular protein metabolic process	23	4.3	0.029	1.6
Response to abiotic stimulus	19	3.6	0.029	1.7
Wound healing	12	2.2	0.029	2.1
Regulation of ubiquitin-protein ligase activity	7	1.3	0.029	3
Regulation of protein ubiquitination	8	1.5	0.031	2.7
Positive regulation of phosphate metabolic process	8	1.5	0.031	2.7
Positive regulation of phosphorus metabolic process	8	1.5	0.031	2.7
Response to chemical stimulus	51	9.5	0.031	1.3
Organ development	66	12.3	0.034	1.3
Regulation of ligase activity	7	1.3	0.034	2.9
Transmembrane receptor protein serine/threonine kinase signaling pathway	8	1.5	0.035	2.6
Positive regulation of cellular metabolic process	37	6.9	0.035	1.4
Extracellular matrix organization	8	1.5	0.037	2.6
Development of primary sexual characteristics	9	1.7	0.037	2.4
Sex differentiation	10	1.9	0.038	2.2
Regulation of protein metabolic process	25	4.7	0.038	1.5
Negative regulation of biosynthetic process	26	4.9	0.039	1.5
Anatomical structure development	91	17	0.039	1.2
Positive regulation of protein ubiquitination	7	1.3	0.04	2.8
Positive regulation of metabolic process	38	7.1	0.042	1.4
Negative regulation of molecular function	17	3.2	0.044	1.7
Negative regulation of metabolic process	33	6.2	0.045	1.4
Negative regulation of cellular protein metabolic process	11	2.1	0.045	2
Development of primary male sexual characteristics	6	1.1	0.045	3.1
Protein amino acid phosphorylation	29	5.4	0.046	1.4
Developmental growth	7	1.3	0.046	2.7
Response to hypoxia	9	1.7	0.048	2.2
System development	84	15.7	0.049	1.2
B)
Term	Count	%	P-Value	Fold Enrichment
Response to chemical stimulus	31	19.9	6.2e-08	3
Sterol biosynthetic process	7	4.5	3.3e-07	24.5
Sterol metabolic process	8	5.1	1.7e-05	9.7
Organ development	31	19.9	3.5e-05	2.2
Steroid metabolic process	10	6.4	3.7e-05	6.1
Cholesterol biosynthetic process	5	3.2	5.3e-05	23.6
Steroid biosynthetic process	7	4.5	6.3e-05	10.1
Muscle system process	9	5.8	6.4e-05	6.6
Cholesterol metabolic process	7	4.5	9.9e-05	9.3
Muscle contraction	8	5.1	0.00024	6.4
System development	35	22.4	0.00027	1.8
Response to extracellular stimulus	9	5.8	0.00041	5
Response to organic substance	16	10.3	0.00068	2.7
Lipid biosynthetic process	10	6.4	0.0012	3.8
Anatomical structure development	35	22.4	0.0012	1.7
Response to inorganic substance	8	5.1	0.0014	4.8
Negative regulation of molecular function	10	6.4	0.0015	3.7
Response to endogenous stimulus	11	7.1	0.0016	3.3
Cellular response to extracellular stimulus	5	3.2	0.0018	9.6
Regulation of molecular function	18	11.5	0.0019	2.3
Cellular amine metabolic process	9	5.8	0.0033	3.6
Cell motion	11	7.1	0.0051	2.8
Amine metabolic process	10	6.4	0.0051	3.1
Response to nutrient levels	7	4.5	0.0053	4.4
Regulation of apoptosis	15	9.6	0.0053	2.3
Oxidation reduction	13	8.3	0.0054	2.5
Multicellular organismal development	36	23.1	0.0054	1.5
Response to nutrient	6	3.8	0.0055	5.3
Regulation of programmed cell death	15	9.6	0.0058	2.3
Regulation of cell death	15	9.6	0.0059	2.3
Muscle organ development	7	4.5	0.0073	4.1
Anatomical structure formation involved in morphogenesis	9	5.8	0.0077	3.1
Cellular amino acid and derivative metabolic process	9	5.8	0.0077	3.1
Alcohol metabolic process	10	6.4	0.0079	2.9
Regulation of catalytic activity	15	9.6	0.0082	2.2
Carboxylic acid biosynthetic process	6	3.8	0.0084	4.8
Organic acid biosynthetic process	6	3.8	0.0084	4.8
Response to stimulus	41	26.3	0.0089	1.4
Cellular amino acid metabolic process	7	4.5	0.01	3.8
Developmental process	37	23.7	0.014	1.4
Lipid metabolic process	14	9	0.014	2.1
Regulation of transcription from RNA polymerase II promoter	13	8.3	0.014	2.2
Response to external stimulus	15	9.6	0.015	2
Nitrogen compound biosynthetic process	8	5.1	0.016	3
Blood circulation	6	3.8	0.017	4
Circulatory system process	6	3.8	0.017	4
Tissue development	12	7.7	0.019	2.2
Development of primary sexual characteristics	5	3.2	0.02	4.8
Enzyme linked receptor protein signaling pathway	8	5.1	0.021	2.9
Regulation of protein kinase activity	8	5.1	0.022	2.8
Response to hypoxia	5	3.2	0.023	4.6
Cellular aromatic compound metabolic process	5	3.2	0.024	4.5
Negative regulation of catalytic activity	7	4.5	0.025	3.1
Positive regulation of catalytic activity	10	6.4	0.025	2.4
Regulation of cell proliferation	13	8.3	0.025	2
Regulation of kinase activity	8	5.1	0.026	2.8
Response to oxygen levels	5	3.2	0.027	4.4
Response to hormone stimulus	8	5.1	0.029	2.7
Lipid transport	5	3.2	0.03	4.2
Heart development	6	3.8	0.03	3.4
Anatomical structure morphogenesis	17	10.9	0.031	1.7
Regulation of transferase activity	8	5.1	0.031	2.6
Angiogenesis	5	3.2	0.032	4.1
Sex differentiation	5	3.2	0.034	4.1
Regulation of binding	5	3.2	0.035	4
Multicellular organismal process	45	28.8	0.036	1.3
Oxoacid metabolic process	10	6.4	0.036	2.2
Carboxylic acid metabolic process	10	6.4	0.036	2.2
Organic acid metabolic process	10	6.4	0.037	2.2
Cell differentiation	21	13.5	0.038	1.6
Lipid localization	5	3.2	0.038	3.9
Cellular ketone metabolic process	10	6.4	0.04	2.2
Signal transduction	32	20.5	0.042	1.4
Induction of apoptosis	7	4.5	0.045	2.7
Induction of programmed cell death	7	4.5	0.046	2.7
Positive regulation of molecular function	10	6.4	0.048	2.1
Blood vessel development	6	3.8	0.048	3
C)
Term	Count	%	P-Value	Fold Enrichment
Cell cycle	162	18.2	9.9e-59	4.2
Cell cycle process	130	14.6	1.8e-51	4.6
M phase	99	11.1	5.6e-50	6
Mitotic cell cycle	104	11.7	1.8e-49	5.6
Cell cycle phase	108	12.1	5.5e-48	5.2
M phase of mitotic cell cycle	80	9	2e-46	7.1
Nuclear division	79	8.9	4.9e-46	7.2
Mitosis	79	8.9	4.9e-46	7.2
Organelle fission	79	8.9	1.5e-44	6.9
Cell division	75	8.4	3.1e-32	5.1
Organelle organization	169	19	2.2e-31	2.5
DNA metabolic process	89	10	1.1e-25	3.5
DNA replication	51	5.7	4.4e-23	5.4
Cellular component organization	228	25.6	3.8e-22	1.8
Chromosome segregation	33	3.7	3.7e-21	8.1
Cellular process	618	69.4	3e-18	1.2
Chromosome organization	72	8.1	1.2e-16	3
DNA repair	50	5.6	1.7e-14	3.5
Response to DNA damage stimulus	58	6.5	2.9e-14	3.1
Microtubule-based process	46	5.2	6.8e-14	3.6
Ribonucleoprotein complex biogenesis	37	4.2	6.2e-13	4.1
RNA processing	69	7.8	2.4e-12	2.5
Cellular macromolecular complex subunit organization	53	6	2.7e-12	3
Mitotic sister chromatid segregation	17	1.9	3.6e-12	9.4
Microtubule cytoskeleton organization	32	3.6	6e-12	4.4
Sister chromatid segregation	17	1.9	6.1e-12	9.2
Ribosome biogenesis	29	3.3	7.4e-12	4.8
RNA metabolic process	97	10.9	7.4e-12	2.1
Cellular metabolic process	420	47.2	7.8e-12	1.3
Cellular nitrogen compound metabolic process	264	29.7	8e-12	1.4
Nitrogen compound metabolic process	270	30.3	8.4e-12	1.4
Nucleobase, nucleoside, nucleotide and nucleic acid metabolic process	249	28	1e-11	1.5
Cellular component biogenesis	101	11.3	1.1e-11	2
Cellular macromolecule metabolic process	346	38.9	1.7e-11	1.3
Spindle organization	18	2	1.8e-11	8
DNA-dependent DNA replication	20	2.2	2.2e-11	6.9
Cellular macromolecular complex assembly	46	5.2	2.2e-10	2.9
ncRNA metabolic process	38	4.3	2.4e-10	3.3
Regulation of cell cycle	47	5.3	2.6e-10	2.8
Macromolecular complex subunit organization	75	8.4	1.1e-09	2.1
Cellular response to stress	64	7.2	1.6e-09	2.3
Macromolecule metabolic process	362	40.7	2.1e-09	1.3
DNA packaging	25	2.8	2.7e-09	4.3
Cell cycle checkpoint	22	2.5	2.8e-09	4.8
ncRNA processing	32	3.6	3.4e-09	3.4
Primary metabolic process	422	47.4	3.5e-09	1.2
Regulation of protein ubiquitination	22	2.5	1.7e-08	4.4
Macromolecular complex assembly	68	7.6	2.8e-08	2
Regulation of ubiquitin-protein ligase activity during mitotic cell cycle	18	2	5.1e-08	5.1
Meiotic cell cycle	21	2.4	8.8e-08	4.2
Cellular response to stimulus	77	8.7	1e-07	1.9
RNA splicing, via transesterification reactions with bulged adenosine as nucleophile	26	2.9	1.5e-07	3.4
Nuclear mRNA splicing, via spliceosome	26	2.9	1.5e-07	3.4
RNA splicing, via transesterification reactions	26	2.9	1.5e-07	3.4
Regulation of ubiquitin-protein ligase activity	18	2	2.2e-07	4.6
Metabolic process	448	50.3	2.3e-07	1.2
Chromatin assembly or disassembly	23	2.6	2.9e-07	3.6
Meiosis	20	2.2	3.1e-07	4.1
M phase of meiotic cell cycle	20	2.2	3.1e-07	4.1
Regulation of ligase activity	18	2	3.9e-07	4.4
Protein-DNA complex assembly	19	2.1	4.6e-07	4.2
Anaphase-promoting complex-dependent proteasomal ubiquitin-dependent protein catabolic process	16	1.8	5.2e-07	4.9
rRNA processing	19	2.1	5.5e-07	4.1
Negative regulation of protein ubiquitination	17	1.9	5.6e-07	4.6
Nucleosome organization	19	2.1	6.5e-07	4.1
Positive regulation of protein ubiquitination	18	2	6.8e-07	4.3
Regulation of cell cycle process	21	2.4	8.2e-07	3.7
Positive regulation of ubiquitin-protein ligase activity during mitotic cell cycle	16	1.8	9.7e-07	4.7
rRNA metabolic process	19	2.1	1.1e-06	4
Chromatin assembly	18	2	1.1e-06	4.1
Positive regulation of ubiquitin-protein ligase activity	16	1.8	1.4e-06	4.6
mRNA processing	38	4.3	1.8e-06	2.4
Regulation of mitotic cell cycle	24	2.7	1.9e-06	3.2
RNA splicing	35	3.9	2e-06	2.5
Chromatin organization	42	4.7	2.4e-06	2.2
Positive regulation of ligase activity	16	1.8	2.5e-06	4.4
Proteasomal protein catabolic process	19	2.1	2.6e-06	3.7
Proteasomal ubiquitin-dependent protein catabolic process	19	2.1	2.6e-06	3.7
Negative regulation of ubiquitin-protein ligase activity during mitotic cell cycle	15	1.7	3e-06	4.6
Nucleosome assembly	17	1.9	3.4e-06	4
Establishment of chromosome localization	8	0.9	3.4e-06	10.7
Mitotic spindle organization	8	0.9	3.4e-06	10.7
Chromosome localization	8	0.9	3.4e-06	10.7
Negative regulation of ubiquitin-protein ligase activity	15	1.7	4.4e-06	4.5
Negative regulation of ligase activity	15	1.7	4.4e-06	4.5
DNA replication initiation	8	0.9	5.8e-06	10
Mitotic cell cycle checkpoint	12	1.3	5.9e-06	5.6
Negative regulation of protein modification process	20	2.2	6.5e-06	3.4
Cell proliferation	45	5.1	7e-06	2.1
Cellular component assembly	75	8.4	8.2e-06	1.7
mRNA metabolic process	40	4.5	8.4e-06	2.2
Nucleotide-excision repair, DNA gap filling	8	0.9	9.4e-06	9.4
Organelle localization	17	1.9	1.1e-05	3.7
Cytoskeleton organization	44	4.9	1.6e-05	2
tRNA metabolic process	19	2.1	2.2e-05	3.2
Cholesterol biosynthetic process	9	1	2.6e-05	6.9
Regulation of protein modification process	33	3.7	3.1e-05	2.2
Sterol biosynthetic process	10	1.1	4e-05	5.7
Regulation of cellular protein metabolic process	45	5.1	5.5e-05	1.9
tRNA processing	14	1.6	8.9e-05	3.7
Metaphase plate congression	6	0.7	0.00011	10.9
Cytokinesis	10	1.1	0.00015	4.9
Positive regulation of protein modification process	23	2.6	0.00016	2.5
Interphase of mitotic cell cycle	16	1.8	0.00018	3.1
Double-strand break repair	12	1.3	0.00022	3.9
Interphase	16	1.8	0.00024	3
Negative regulation of cellular protein metabolic process	22	2.5	0.00026	2.4
Regulation of protein metabolic process	47	5.3	0.00036	1.7
Establishment of mitotic spindle localization	5	0.6	0.00037	12.5
Biosynthetic process	217	24.4	0.00037	1.2
Phosphoinositide-mediated signaling	14	1.6	0.0004	3.2
Negative regulation of protein metabolic process	22	2.5	0.00043	2.4
Sterol metabolic process	15	1.7	0.00048	3
Microtubule-based movement	16	1.8	0.00049	2.8
Positive regulation of protein metabolic process	26	2.9	0.0005	2.1
Establishment of organelle localization	12	1.3	0.00058	3.5
Positive regulation of cellular protein metabolic process	25	2.8	0.00063	2.1
Cholesterol metabolic process	14	1.6	0.00063	3
Mitotic metaphase plate congression	5	0.6	0.00064	11.1
Gene expression	186	20.9	0.00066	1.2
G2/M transition checkpoint	6	0.7	0.00084	7.5
Mitochondrial membrane organization	8	0.9	0.00085	5
Negative regulation of macromolecule metabolic process	57	6.4	0.001	1.6
Spindle localization	5	0.6	0.001	10
Establishment of spindle localization	5	0.6	0.001	10
Nucleic acid transport	14	1.6	0.001	2.9
RNA transport	14	1.6	0.001	2.9
Establishment of RNA localization	14	1.6	0.001	2.9
DNA strand elongation during DNA replication	4	0.4	0.0011	16
Nucleoside metabolic process	11	1.2	0.0012	3.4
Chromosome condensation	7	0.8	0.0012	5.6
RNA localization	14	1.6	0.0014	2.8
Cellular biosynthetic process	207	23.3	0.0015	1.2
Biopolymer methylation	11	1.2	0.0021	3.2
Ribonucleoprotein complex assembly	11	1.2	0.0021	3.2
DNA recombination	14	1.6	0.0022	2.7
Regulation of exit from mitosis	5	0.6	0.0022	8.3
Establishment of spindle orientation	4	0.4	0.0022	13.3
Establishment of mitotic spindle orientation	4	0.4	0.0022	13.3
DNA strand elongation	4	0.4	0.0022	13.3
Spliceosomal snRNP biogenesis	7	0.8	0.0022	5
Ubiquitin-dependent protein catabolic process	24	2.7	0.0023	2
Cellular protein metabolic process	147	16.5	0.0024	1.2
Isoprenoid biosynthetic process	6	0.7	0.0025	6
Negative regulation of cellular metabolic process	54	6.1	0.003	1.5
Oocyte maturation	5	0.6	0.0031	7.7
G2/M transition DNA damage checkpoint	5	0.6	0.0031	7.7
Mitotic chromosome condensation	5	0.6	0.0031	7.7
Modification-dependent protein catabolic process	45	5.1	0.0031	1.6
Modification-dependent macromolecule catabolic process	45	5.1	0.0031	1.6
Cellular macromolecule catabolic process	54	6.1	0.0033	1.5
G2 phase of mitotic cell cycle	4	0.4	0.0037	11.4
G2 phase	4	0.4	0.0037	11.4
Negative regulation of metabolic process	57	6.4	0.0037	1.5
Macromolecule catabolic process	57	6.4	0.0039	1.5
Pyrimidine nucleotide biosynthetic process	6	0.7	0.004	5.5
DNA integrity checkpoint	9	1	0.004	3.5
DNA unwinding during replication	5	0.6	0.0041	7.1
Nucleobase, nucleoside, nucleotide and nucleic acid transport	14	1.6	0.0041	2.5
Methylation	11	1.2	0.0044	2.9
Blastocyst development	8	0.9	0.005	3.7
Nucleotide-excision repair	9	1	0.0057	3.3
Deoxyribonucleotide biosynthetic process	4	0.4	0.0058	10
Proteolysis involved in cellular protein catabolic process	45	5.1	0.0069	1.5
Mitochondrial transport	10	1.1	0.0071	2.9
Cellular protein complex assembly	17	1.9	0.0071	2.1
Protein localization to kinetochore	3	0.3	0.0072	20
Lagging strand elongation	3	0.3	0.0072	20
Ribonucleoside metabolic process	8	0.9	0.0074	3.5
Cellular protein catabolic process	45	5.1	0.0076	1.5
Protein complex assembly	39	4.4	0.0079	1.5
Protein complex biogenesis	39	4.4	0.0079	1.5
Protein catabolic process	46	5.2	0.008	1.5
Pyrimidine nucleotide metabolic process	7	0.8	0.0082	3.9
Cytokinesis during cell cycle	4	0.4	0.0083	8.9
DNA synthesis during DNA repair	4	0.4	0.0083	8.9
Response to stress	106	11.9	0.0091	1.3
Response to ionizing radiation	9	1	0.0096	3
Steroid biosynthetic process	11	1.2	0.0096	2.6
Base-excision repair	6	0.7	0.0099	4.4
Regulation of microtubule-based process	8	0.9	0.01	3.3
Protein polymerization	8	0.9	0.01	3.3
DNA duplex unwinding	5	0.6	0.011	5.6
DNA geometric change	5	0.6	0.011	5.6
Macromolecule biosynthetic process	167	18.8	0.011	1.2
mRNA transport	11	1.2	0.011	2.5
2-oxoglutarate metabolic process	4	0.4	0.011	8
Negative regulation of DNA replication	6	0.7	0.012	4.3
Nitrogen compound biosynthetic process	27	3	0.012	1.7
Centrosome cycle	5	0.6	0.013	5.3
Recombinational repair	5	0.6	0.013	5.3
Double-strand break repair via homologous recombination	5	0.6	0.013	5.3
Cellular macromolecule biosynthetic process	165	18.5	0.014	1.2
Female meiosis I	3	0.3	0.014	15
Cellular component disassembly	8	0.9	0.016	3
Regulation of microtubule cytoskeleton organization	7	0.8	0.017	3.3
Regulation of cyclin-dependent protein kinase activity	8	0.9	0.017	3
DNA damage response, signal transduction	10	1.1	0.018	2.5
Protein localization	59	6.6	0.019	1.3
Oocyte development	5	0.6	0.019	4.8
Cellular catabolic process	67	7.5	0.019	1.3
Histone H2A acetylation	4	0.4	0.019	6.7
Spindle checkpoint	4	0.4	0.019	6.7
Female meiosis	4	0.4	0.019	6.7
Centrosome organization	6	0.7	0.02	3.7
Regulation of nuclear division	8	0.9	0.021	2.9
Regulation of mitosis	8	0.9	0.021	2.9
Isoprenoid metabolic process	7	0.8	0.021	3.2
Protein metabolic process	163	18.3	0.022	1.2
Oocyte differentiation	5	0.6	0.022	4.5
Mitotic metaphase	3	0.3	0.023	12
One-carbon metabolic process	12	1.3	0.024	2.1
Regulation of organelle organization	19	2.1	0.024	1.8
Protein targeting to mitochondrion	6	0.7	0.026	3.5
Protein localization in mitochondrion	6	0.7	0.026	3.5
Regulation of DNA metabolic process	12	1.3	0.027	2.1
Nucleobase, nucleoside and nucleotide metabolic process	25	2.8	0.027	1.6
Microtubule organizing center organization	6	0.7	0.029	3.4
RNA modification	7	0.8	0.031	2.9
DNA damage checkpoint	7	0.8	0.031	2.9
Cellular localization	60	6.7	0.032	1.3
Protein import into mitochondrial inner membrane	3	0.3	0.033	10
IMP metabolic process	3	0.3	0.033	10
Centromere complex assembly	3	0.3	0.033	10
IMP biosynthetic process	3	0.3	0.033	10
'de novo' IMP biosynthetic process	3	0.3	0.033	10
Cell cycle arrest	11	1.2	0.033	2.1
Pyrimidine nucleoside metabolic process	5	0.6	0.034	4
Negative regulation of cell cycle process	5	0.6	0.034	4
Chromatin modification	22	2.5	0.034	1.6
Macromolecule localization	68	7.6	0.034	1.3
Regulation of DNA replication	8	0.9	0.034	2.6
Cofactor metabolic process	17	1.9	0.035	1.7
Aspartate family amino acid biosynthetic process	4	0.4	0.036	5.3
Negative regulation of nucleobase, nucleoside, nucleotide and nucleic acid metabolic process	36	4	0.037	1.4
Cellular macromolecular complex disassembly	5	0.6	0.038	3.8
Macromolecular complex disassembly	5	0.6	0.038	3.8
Protein transport	50	5.6	0.041	1.3
Response to radiation	17	1.9	0.043	1.7
Negative regulation of DNA metabolic process	6	0.7	0.043	3.1
Protein amino acid alkylation	6	0.7	0.043	3.1
Protein amino acid methylation	6	0.7	0.043	3.1
Mitochondrion organization	13	1.5	0.043	1.9
Negative regulation of nitrogen compound metabolic process	36	4	0.044	1.4
Oxidoreduction coenzyme metabolic process	7	0.8	0.044	2.7
Response to insecticide	3	0.3	0.044	8.6
Metaphase	3	0.3	0.044	8.6
Regulation of protein export from nucleus	3	0.3	0.044	8.6
Establishment of protein localization	50	5.6	0.045	1.3
Steroid metabolic process	17	1.9	0.046	1.7
Response to abiotic stimulus	27	3	0.048	1.5
Telomere maintenance	5	0.6	0.049	3.6
